# Supplementary material for: Current Insights into the Epidemiology and Transmission Dynamics of African Swine Fever Virus and Future Control Perspectives
Source: Pathogens. 2026 May 29;15(6):586. doi: 10.3390/pathogens15060586 (PMC13306203; doi:10.3390/pathogens15060586)
Supplement: Supplementary file 1 [file pathogens-15-00586-s001.zip]

Archive with 1 entries (1 files):
- pathogens-4323966-supplementary.pdf
